# Supplementary material for: Temporal Comparative Transcriptome Analysis on Wheat Response to Acute Cd Toxicity at the Seedling Stage
Source: Plants (Basel). 2023 Feb 1;12(3):642. doi: 10.3390/plants12030642 (PMC9921683; doi:10.3390/plants12030642)
Supplement: Supplementary file 1 [file plants-12-00642-s001.zip]

Archive with 1 entries (1 files):
- plants-2079076-supplementary.pdf
